# Supplementary material for: Meta-analysis of Urine Heme Dipstick Diagnosis of Schistosoma haematobium Infection, Including Low-Prevalence and Previously-Treated Populations
Source: PLoS Negl Trop Dis. 2013 Sep 12;7(9):e2431. doi: 10.1371/journal.pntd.0002431 (PMC3772022; doi:10.1371/journal.pntd.0002431)
Supplement: Table S1 — Included studies. Research survey reports included in this meta-analysis. (XLSX) [file pntd.0002431.s006.xlsx]

## Sheet: RAP_2_included_studies
RAP number	Excluded A?	Post-Rx?	First Author last name	Citation	Date of publication	Population in question	Percent male	Kids Only?	Dipstick manufacturer	Definition of dipstick positivity cutoff	People in Dx comparison group	Sensitivity overall (all infection levels)	Specificity overall	PPV overall	NPV overall	Sensitivity light infection group	Specificity light infection group	PPV light infection group	NPV light light infection group
RAP006	FALSE	TRUE	Abdel-Wahab	Am J Trop Med Hyg 62: 55-64	2000	community	49%	FALSE	n/a	n/a	5118	72%	77%	33%	94%	n/a	n/a	n/a	n/a
RAP165	FALSE	TRUE	Abdel-Wahab MF	Trans R Soc Trop Med Hyg 86: 406-409	1992	school age	64.9%	TRUE	Combur-9, Boehringer Mannheim	>=trace	422	56.3%	63.5%	43.9%	74.2%	38.6%	63.5%	17.7%	83.5%
RAP040	FALSE	FALSE	Anosike	J Helminthol. 75: 223-225	2001	community	n/a	FALSE	Medi-Test Combi-9	>=1+	1173	41%	82%	69.3%	58.2%	n/a	n/a	n/a	n/a
RAP042	FALSE	FALSE	Aryeetey	Parasitol Int. 49: 155-163	2000	community	50%	FALSE	Hemacombistix, Ames	>=trace	2562	77%	83%	85.3%	73.2%	n/a	n/a	n/a	n/a
RAP043	FALSE	FALSE	Ayele	Parasite 15: 69-75.	2008	school age	63%	TRUE	Combur 10 Test	>=1+	206	80%	89.8%	87.6%	83%	n/a	n/a	n/a	n/a
RAP046A	FALSE	FALSE	Birrie	East Afr Med J. 72: 180-185	1995	community	68%	FALSE	Multistix Reagent Strips, Ames-Miles	>=trace	155	80%	86.8%	16.7%	99.2%	75%	86.8%	13%	99.2%
RAP046B	FALSE	FALSE	Birrie	East Afr Med J. 72: 180-185	1995	community	80%	FALSE	Multistix Reagent Strips, Ames-Miles	>=trace	124	77%	82%	54%	93%	74%	82%	50%	93%
RAP046C	FALSE	FALSE	Birrie	East Afr Med J. 72: 180-185	1995	community	53.5%	FALSE	Multistix Reagent Strips, Ames-Miles	>=trace	226	78.3%	66.4%	51%	87.3%	71%	66.4%	39.5%	88%
RAP041	FALSE	FALSE	Cooppan	S Afr Med J. 72: 459-462	1987	school age	48%	TRUE	Labstix, Ames	>=trace	941	83%	87%	96.3%	54.7%	73.9%	87%	85.2%	76%
RAP166	FALSE	TRUE	El-Sayed HF	Am J Trop Med Hyg 52: 194-198	1995	community	48.5%	FALSE	Chemstrip, Boehringer Mannheim	n/a	637	42.8%	71.4%	4.9%	97.3%	n/a	n/a	n/a	n/a
RAP103	FALSE	FALSE	Eltoum	Acta Tropica 51: 151-157	1992	community	48%	FALSE	Ames	n/a	425	81%	50%	52.8%	79.1%	76%	50%	41.1%	81.7%
RAP168	FALSE	FALSE	Eltoum IA	Am J Trop Med Hyg 46: 732-736	1992	community	45.5%	FALSE	Multistix-8, Ames	>=1+	400	81.6%	53.1%	57.2%	78.9%	77%	53.1%	44.2%	82.8%
RAP122	FALSE	TRUE	Etard	Bull Soc Pathol Exot 97: 24-28	2004	community	49.6%	FALSE	Ecur-Test, Boehringer Mannheim	>=1+	2951	63.4%	79.7%	60.3%	81.7%	n/a	n/a	n/a	n/a
RAP123	FALSE	FALSE	Fatiregun	J Comm Med Primary Hlth Care 17: 24-27	2005	school age	54.6%	FALSE	Combi-9	n/a	592	68.3%	90.1%	47.3%	95.6%	n/a	n/a	n/a	n/a
RAP093B	FALSE	TRUE	French	J Ped Urol 3: 364-368	2007	school age	46.6%	TRUE	Hemastix	>=trace	3272	90.8%	98%	86.6%	98.7%	n/a	n/a	n/a	n/a
RAP093C	FALSE	TRUE	French	J Ped Urol 3: 364-368	2007	school age	46%	TRUE	Hemastix	>=trace	3305	84.9%	98.4%	82.1%	98.7%	n/a	n/a	n/a	n/a
RAP093A	FALSE	FALSE	French	J Ped Urol 3: 364-368	2007	school age	45.1%	TRUE	Hemastix	>=trace	1976	83.8%	97.4%	83.2%	97.5%	n/a	n/a	n/a	n/a
RAP124	FALSE	FALSE	Gabr	Am J Trop Med Hyg 62: 65-72	2000	community	49.0%	FALSE	n/a	n/a	11910	60.3%	83.1%	26.1%	95.5%	n/a	n/a	n/a	n/a
RAP125	FALSE	TRUE	Gigase	Ann Soc Belge Med 68: 123-132	1988	school age	95.4%	TRUE	Hemacombistix	>=trace	195	93.5%	89.7%	91.8%	91.8%	87.2%	89.7%	82%	92.9%
RAP033	FALSE	FALSE	Gundersen	Acta Tropica 62: 281-287	1996	adult women, clinic-based	0%	FALSE	Combur, Boehringer	>=1+	260	98%	24%	24%	98.1%	n/a	n/a	n/a	n/a
RAP029	FALSE	FALSE	Hall	Trans R Soc Trop Med Hyg 93: 411-412	1999	school age	50.6%	TRUE	Hemastix, Bayer	>=1+	786	83%	97.3%	19%	99.8%	83%	97.3%	19%	99.8%
RAP126	FALSE	FALSE	Hammad	Am J Trop Med Hyg 57: 363-367	1997	community	48.6%	FALSE	Chemstrip-4, Boehringer Mannheim	>=1+	11970	66.4%	77.9%	22.8%	95.9%	n/a	n/a	n/a	n/a
RAP170	FALSE	FALSE	Hammam HM	Am J Trop Med Hyg 62: 73-79	2000	community	47.3%	FALSE	n/a	n/a	9555	41.2%	83.7%	14.3%	95.6%	n/a	n/a	n/a	n/a
RAP171	FALSE	FALSE	Hammam HM	Am J Trop Med Hyg 62: 80-87	2000	community	48%	FALSE	n/a	n/a	12326	61.4%	78.3%	13.9%	97.3%	n/a	n/a	n/a	n/a
RAP030	FALSE	FALSE	Houmsou	Asian Pacific J Trop Med 4: 997-1000.	2011	infants and school age	n/a	FALSE	Medi-Test Combi-9	>=1+	1124	64.8%	89.7%	81.6%	78.2%	57%	89.7%	76%	75%
RAP128	FALSE	FALSE	Kahama	Am J Trop Med Hyg 59: 769-774	1998	school age	54.2%	TRUE	Hemastix, Ames	>=trace	450	90.6%	69.3%	92.4%	64.2%	n/a	n/a	n/a	n/a
RAP056	FALSE	FALSE	Kassim	Ann Trop Paediatr. 9: 156-160	1989	school age	56%	TRUE	Labstix, Ames	>=1+	922	82.5%	98.6%	90%	97.4%	n/a	n/a	n/a	n/a
RAP160	FALSE	FALSE	Kassim OO	J Infect Dis 147: 960	1983	school age	n/a	TRUE	Labstix, Ames	n/a	152	86.2%	96.6%	97.6%	81.2%	n/a	n/a	n/a	n/a
RAP083	FALSE	FALSE	King	Am J Trop Med Hyg 39: 361-368	1988	community	45%	FALSE	Bili-Labstix, Ames	>=2+	639	48.1%	83.1%	84%	46.5%	36%	83.1%	70.3%	53.7%
RAP174	FALSE	FALSE	King CH	Am J Trop Med Hyg 39: 295-305	1988	school age	55%	TRUE	Chemstrip 5, Fisher	>=trace	2579	75.7%	94%	96.7%	62.7%	57%	94%	91.5%	66%
RAP057B	FALSE	TRUE	Kitange	East Afr Med J. 70: 782-786	1993	school age	53.1%	TRUE	BM Test 5L, Boehringer Mannheim	>=1+	253	100%	87.6%	62.9%	100%	n/a	n/a	n/a	n/a
RAP057A	FALSE	FALSE	Kitange	East Afr Med J. 70: 782-786	1993	school age	53.1%	TRUE	BM Test 5L, Boehringer Mannheim	>=1+	253	96%	90%	82.5%	98%	n/a	n/a	n/a	n/a
RAP102B	FALSE	TRUE	Lengeler	Acta Tropica 53:39-50	1993	school age	n/a	TRUE	Combur 9, Boehringer-Mannheim	>=1+	220	33%	95.4%	47%	92.1%	n/a	n/a	n/a	n/a
RAP102C	FALSE	FALSE	Lengeler	Acta Tropica 53:39-50	1993	school age	n/a	TRUE	Combur 9, Boehringer-Mannheim	>=1+	207	56.7%	97.7%	81%	93%	n/a	n/a	n/a	n/a
RAP102D	FALSE	FALSE	Lengeler	Acta Tropica 53:39-50	1993	school age	n/a	TRUE	Combur 9, Boehringer-Mannheim	>=1+	220	84.4%	76.3%	59.3%	92.2%	n/a	n/a	n/a	n/a
RAP102E	FALSE	FALSE	Lengeler	Acta Tropica 53:39-50	1993	school age	n/a	TRUE	Combur 9, Boehringer-Mannheim	>=1+	106	81.3%	56.7%	42%	87.8%	n/a	n/a	n/a	n/a
RAP102F	FALSE	FALSE	Lengeler	Acta Tropica 53:39-50	1993	school age	n/a	TRUE	Combur 9, Boehringer-Mannheim	>=1+	185	85.2%	89.9	60%	97.2%	n/a	n/a	n/a	n/a
RAP102G	FALSE	FALSE	Lengeler	Acta Tropica 53:39-50	1993	school age	n/a	TRUE	Combur 9, Boehringer-Mannheim	>=1+	141	60%	45%	15%	87%	n/a	n/a	n/a	n/a
RAP102H	FALSE	FALSE	Lengeler	Acta Tropica 53:39-50	1993	school age	n/a	TRUE	Combur 9, Boehringer-Mannheim	>=1+	99	87.5%	75%	23.3%	98.6%	n/a	n/a	n/a	n/a
RAP102I	FALSE	FALSE	Lengeler	Acta Tropica 53:39-50	1993	school age	n/a	TRUE	Combur 9, Boehringer-Mannheim	>=1+	101	88.5%	77%	77.8%	87.2%	n/a	n/a	n/a	n/a
RAP098	FALSE	FALSE	Lengeler	Acta Tropica 48: 313-317	1991	school age	47.6%	TRUE	Combur 9, Boehringer Mannheim	>=1+	101	90%	78.7%	85.9%	83.8%	n/a	n/a	n/a	n/a
RAP102A	FALSE	FALSE	Lengeler	Acta Tropica 53:39-50	1993	school age	n/a	TRUE	Combur 9, Boehringer-Mannheim	>=1+	150	71.2%	90.5%	85.4%	80%	n/a	n/a	n/a	n/a
RAP094	FALSE	FALSE	Mafe	Acta Tropica 68:277-284	1997	community	n/a	FALSE	Ames	n/a	1056	69%	80%	82%	65%	54%	n/a	n/a	n/a
RAP015	FALSE	FALSE	Mafe	Trop Med Int Health 5: 53-63.	2000	school age	65%	TRUE	Sangur sticks, Boehringer Mannheim	>=1+	529	77.9%	82.9%	68.7%	88.6%	n/a	n/a	n/a	n/a
RAP155B	FALSE	TRUE	Magnussen P	Trans R Soc Trop Med Hyg 95: 58-64	2001	school age	n/a	TRUE	Hemastix, Ames	n/a	170	75.6%	93%	81.5%	90.4%	n/a	n/a	n/a	n/a
RAP155A	FALSE	FALSE	Magnussen P	Trans R Soc Trop Med Hyg 95: 58-64	2001	school age	n/a	TRUE	Hemastix, Ames	n/a	170	76.1%	90%	96.5%	49%	n/a	n/a	n/a	n/a
RAP020B	FALSE	FALSE	Mott	Lancet i: 1005-1008	1983	community	53%	FALSE	Neostix-3, Ames	>=1+	518	70%	88%	94%	54%	n/a	n/a	n/a	n/a
RAP020A	FALSE	FALSE	Mott	Lancet i: 1005-1008	1983	infants	n/a	FALSE	Neostix-3, Ames	>=trace	44	37.5%	89%	67%	71%	n/a	n/a	n/a	n/a
RAP063A	FALSE	FALSE	Mott	Bull World Health Organ 63: 135-142	1985	school age	n/a	TRUE	Neostix, Ames	>=1+	242	80%	85%	97.7%	34.8%	75.7%	85%	96.3%	41.1%
RAP063B	FALSE	FALSE	Mott	Bull World Health Organ 63: 135-142	1985	school age	n/a	TRUE	Neostix, Ames	>=1+	478	81%	93%	96.5%	74%	77%	94.8%	95.7%	73.4%
RAP058	FALSE	FALSE	Mtasiwa	East Afr Med J. 73: 198-200	1996	school age	n/a	TRUE	Sangur sticks, Boehringer Mannheim	>=1+	404	92.6%	86.2%	93.3%	85%	n/a	n/a	n/a	n/a
RAP035	FALSE	FALSE	Murare	Trans R Soc Trop Med Hyg. 81: 426-430	1987	school age	44%	TRUE	Medi-Test Combi-7	>=1+	232	78%	83%	91%	62%	n/a	n/a	n/a	n/a
RAP134	FALSE	FALSE	Ndamukong	East Afr Med J 78: 287-289	2001	school age	n/a	TRUE	Hemastix, Bayer	n/a	347	90.9%	97.5%	97.7%	90.2%	n/a	n/a	n/a	n/a
RAP196	FALSE	FALSE	Nduka FO	Appl Parasitol 36: 34-40	1995	school age	64.1%	TRUE	Medi-Test Combi-9	>=1+	1165	15.5%	81.6%	92.7%	81.5%	n/a	n/a	n/a	n/a
RAP115	FALSE	FALSE	Ndyomugyenyi	Ann Trop Med Parasitol 95: 697-706	2001	school age	51.8%	TRUE	Multistix, Ames Bayer	n/a	483	77%	84.4%	84.3%	77%	n/a	n/a	n/a	n/a
RAP198	FALSE	FALSE	Ng'Andu	Int J Epidemiol 17: 202-208	1988	school age	56.3%	TRUE	Bili-labstix, Miles	>=trace	412	77%	82%	75%	84%	n/a	n/a	n/a	n/a
RAP053	FALSE	FALSE	N'Goran	Bull Soc Pathol Exot Filiales. 82: 236-242	1989	school age	50%	TRUE	n/a	>=1+	514	50%	97.4%	27.7%	99%	n/a	n/a	n/a	n/a
RAP116	FALSE	FALSE	N'Goran	Med Trop (Mars) 58: 253-260	1998	school age	60%	TRUE	Sangur, Boehringer Mannheim	>=1+	1336	66.7%	96.5%	71.3%	95.7%	n/a	n/a	n/a	n/a
RAP060A	FALSE	FALSE	Nwaorgu	J Helminthol. 66: 177-185	1992	community	n/a	FALSE	L-COMBUR5 Test, Boehringer Mannheim	>=1+	1017	91%	89%	91.5%	88%	83.7%	88.8%	84.7%	88%
RAP060C	FALSE	FALSE	Nwaorgu	J Helminthol. 66: 177-185	1992	community adults	n/a	FALSE	L-COMBUR5 Test, Boehringer Mannheim	>=1+	231	66.7%	90.4%	83.1%	79.2%	46.7%	90.4%	68.3%	79.2%
RAP060B	FALSE	FALSE	Nwaorgu	J Helminthol. 66: 177-185	1992	school age	n/a	TRUE	L-COMBUR5 Test, Boehringer Mannheim	>=1+	786	95.7%	88.1%	92.8%	92.7%	92.1%	88.1%	87.1%	92.7%
RAP195	FALSE	FALSE	Ofori-adjei D	Ann Trop Med Parasitol 80: 365-366	1986	school age	n/a	TRUE	N-Multistix, Ames	n/a	118	70.3%	100%	100%	73.8%	n/a	n/a	n/a	n/a
RAP024	FALSE	FALSE	Poggensee	Am J Trop Med Hyg 59: 782-783	1998	adult women	0%	FALSE	Combur-9-Test	n/a	543	61%	77%	70%	69%	n/a	n/a	n/a	n/a
RAP085A	FALSE	FALSE	Poggensee	Bull World Health Organ 78: 542-548	2000	adult women	0%	FALSE	Nephur test, Boehringer Mannheim	n/a	175	57%	71.4%	7.7%	97.6%	n/a	n/a	n/a	n/a
RAP085B	FALSE	FALSE	Poggensee	Bull World Health Organ 78: 542-548	2000	adult women	0%	FALSE	Nephur test, Boehringer Mannheim	n/a	128	65.7%	57.4%	62.9%	60.3%	n/a	n/a	n/a	n/a
RAP090	FALSE	FALSE	Pugh	Ann Trop Med Parasitol 74: 597-613	1980	community	n/a	FALSE	Labstix, Ames	>=trace	5367	44.6%	90%	48.3%	88.6%	34%	90%	35%	89.4%
RAP192	FALSE	FALSE	Rasendramino MH	Nephrologie 19: 341-345	1998	community	n/a	FALSE	Nephur 7, Boehringer Mannheim	>=1+	547	83.8%	74.8%	91.7%	58.2%	n/a	n/a	n/a	n/a
RAP034	FALSE	FALSE	Robinson	Trop Med Int Health 14: 1484-7	2009	school age	42%	TRUE	Hemastix, Bayer	n/a	677	98%	59%	38%	99%	n/a	n/a	n/a	n/a
RAP135	FALSE	FALSE	Rollinson	J Helminthol 79: 199-206	2005	school age	62.6%	FALSE	Hemastix, Bayer	>=trace	304	83%	88%	89%	81%	n/a	n/a	n/a	n/a
RAP108A	FALSE	FALSE	Sarda	East Afr Med J 63: 105-108	1986	school age	n/a	TRUE	N-Multistix, Ames	>=trace	174	72.7%	95.4%	69.6%	96%	n/a	n/a	n/a	n/a
RAP114	FALSE	FALSE	Sarda	Acta Tropica 42: 71-78	1985	school age	49.4%	TRUE	N-multistix, Ames	n/a	n/a	64.2%	90.8%	52.9%	94.1%	n/a	n/a	n/a	n/a
RAP108B	FALSE	FALSE	Sarda	East Afr Med J 63: 105-108	1986	school age	n/a	TRUE	N-Multistix, Ames	>=trace	405	64.3%	90.8%	52.9%	94.1%	n/a	n/a	n/a	n/a
RAP108C	FALSE	FALSE	Sarda	East Afr Med J 63: 105-108	1986	school age	n/a	TRUE	N-Multistix, Ames	>=trace	171	83.3%	97%	88.2%	95.6%	n/a	n/a	n/a	n/a
RAP108D	FALSE	FALSE	Sarda	East Afr Med J 63: 105-108	1986	school age	n/a	TRUE	N-Multistix, Ames	>=trace	204	94.9%	97.2%	93.3%	97.9%	n/a	n/a	n/a	n/a
RAP108E	FALSE	FALSE	Sarda	East Afr Med J 63: 105-108	1986	school age	n/a	TRUE	N-Multistix, Ames	>=trace	157	76.9%	98.1%	95.2%	89.6%	n/a	n/a	n/a	n/a
RAP108F	FALSE	FALSE	Sarda	East Afr Med J 63: 105-108	1986	school age	n/a	TRUE	N-Multistix, Ames	>=trace	189	94.2%	94.2%	95.1%	93.1%	n/a	n/a	n/a	n/a
RAP012	FALSE	FALSE	Savioli	Am J Trop Med Hyg 43, 289–295	1990	community	34%	FALSE	Ames-Miles Laboratories	>=trace	520	64%	89%	74%	83%	n/a	n/a	n/a	n/a
RAP117B	FALSE	TRUE	Sellin	Med Trop (Mars) 42: 521-526	1982	community	n/a	FALSE	Ames	>=1+	945	29%	92.3%	50.9%	82.8%	n/a	n/a	n/a	n/a
RAP117A	FALSE	FALSE	Sellin	Med Trop (Mars) 42: 521-526	1982	community	n/a	FALSE	Ames	>=1+	1162	86.1%	43%	56.5%	78.1%	n/a	n/a	n/a	n/a
RAP010B	FALSE	TRUE	Stephenson	Am J Trop Med Hyg 33: 862–871	1984	school age	48%	TRUE	N-Multistix, Ames	>=trace	244	64%	87%	69%	84%	n/a	n/a	n/a	n/a
RAP010A	FALSE	FALSE	Stephenson	Am J Trop Med Hyg 33: 862–871	1984	school age	47%	TRUE	N-Multistix. Ames	>=trace	359	88%	97%	96%	90%	82%	97%	94%	90%
RAP138	FALSE	FALSE	Stothard	J Ped Urol 5: 287-291	2009	school age	n/a	TRUE	Hemastix, Bayer	n/a	66	97.7%	60.9%	82.4%	93.3%	n/a	n/a	n/a	n/a
RAP062	FALSE	FALSE	Takougang	Afr J Health Sci 11: 121-127	2004	school age	61%	TRUE	Medi-Test Combi-9	>=trace	843	76%	60.7%	52.5%	81.7%	n/a	n/a	n/a	n/a
RAP087A	FALSE	FALSE	Tanner	Acta Tropica 40: 231-237	1983	school age	n/a	TRUE	Labstix, Ames	>=1+	267	68.3%	87.2%	92.8%	53.1%	22%	87.2%	n/a	n/a
RAP087B	FALSE	FALSE	Tanner	Acta Tropica 40: 231-237	1983	school age	n/a	TRUE	Sangur, Boehringer	>=1+	548	85.8%	89.1%	76.8%	93.7%	64%	89.1%	n/a	n/a
RAP032B	FALSE	TRUE	Taylor	Acta Tropica 47: 91-100	1990	school age	n/a	TRUE	Hemastix, Ames	>=trace	2738	67.2%	71.1%	34.4%	89.8%	61%	71.1%	26.6%	90.6%
RAP032A	FALSE	FALSE	Taylor	Acta Tropica 47: 91-100	1990	school age	n/a	TRUE	Hemastix, Ames	>=trace	3032	80.6%	57.5%	75.8%	64.1%	72.7%	57.5%	63.2%	67.7%
RAP096	FALSE	FALSE	Tiemersma	Trans R Soc Trop Med Hyg 91: 285-286	1997	school age	n/a	TRUE	Labstix, Bayer	n/a	750	39.6%	75%	5.6%	98.7%	n/a	n/a	n/a	n/a
RAP150	FALSE	FALSE	Traore M	Am J Trop Med Hyg 59: 407-413	1998	community	49.3%	FALSE	Combur-9 Boehringer Mannheim	n/a	1091	73.3%	83.9%	84.9%	71.7%	n/a	n/a	n/a	n/a
RAP105A	FALSE	FALSE	Ugbomoiko	J Helminthol 83: 203-209	2009	community	52%	FALSE	BM-Test-5L, Boehringer Mannheim	>=trace	570	93.5%	88.3%	93%	89.1%	41%	88.3%	47.9%	85.1%
RAP105B	FALSE	FALSE	Ugbomoiko	J Helminthol 83: 203-209	2009	community	52.8%	FALSE	Combur-9, Analyticon	>=trace	1457	80%	89%	88.4%	80.8%	63.2%	89%	76.8%	80.8%
RAP074	FALSE	FALSE	Ugbomoiko	Mem Inst Oswaldo Cruz 104: 456-461	2009	school age	56%	TRUE	Meditest Combi-9	n/a	447	68.3%	83.2%	80.7%	71.8%	54.4%	83.2%	66.7%	74.7%
RAP144	FALSE	FALSE	Warren KS	Am J Trop Med Hyg 28: 864-870	1979	school age	64%	TRUE	Bili-Labstix, Ames	>=2+	390	63.8%	95.3%	98.6%	34.1%	46%	95.3%	87.3%	47.7%
RAP038	FALSE	FALSE	Wilkins	Trans R Soc Trop Med Hyg. 73: 74-80	1979	community	n/a	FALSE	Labstix, Ames	>=trace	1944	54%	89%	86%	61%	16%	89%	31%	77.4
RAP189	FALSE	FALSE	Zumstein A	Acta Trop 40: 187-204	1983	school age	100%	TRUE	Sangur, Boehringer Mannheim	n/a	396	73.6%	93%	89.9%	80.6%	66.4%	93%	85%	82.2%
