# Supplementary material for: Meta-analysis of Urine Heme Dipstick Diagnosis of Schistosoma haematobium Infection, Including Low-Prevalence and Previously-Treated Populations
Source: PLoS Negl Trop Dis. 2013 Sep 12;7(9):e2431. doi: 10.1371/journal.pntd.0002431 (PMC3772022; doi:10.1371/journal.pntd.0002431)
Supplement: Table S2 — Excluded studies. Recovered studies given full review but ultimately excluded from meta-analysis. (XLSX) [file pntd.0002431.s007.xlsx]

## Sheet: RAP_2_excluded_studies
RAP number	Excluded A?	Post-Rx?	First Author last name	Citation	Date of publication	Population in question	Percent male	Kids Only?	Dipstick manufacturer	Definition of dipstick positivity cutoff	People in Dx comparison group	Sensitivity overall (all infection levels)	Specificity overall	PPV overall	NPV overall	Sensitivity light infection group	Specificity light infection group	PPV light infection group	NPV light light infection group
RAP214	TRUE	FALSE	Adekolu-John EO	East Afr Med J 63: 463-470	1986	community	58.8%	FALSE	n/a	n/a	485	n/a	n/a	n/a	n/a	n/a	n/a	n/a	n/a
RAP007	TRUE	FALSE	Agbessi	La Revue De Medecine Interne 27: 595-99	2006	travelers clinic-based	58%	FALSE	n/a	n/a	n/a	n/a	n/a	n/a	n/a	n/a	n/a	n/a	n/a
RAP036	TRUE	FALSE	Agnew-Blais	J Trop Pediatrics 56: 247-53.	2010	school age	46.97%	TRUE	n/a	n/a	n/a	n/a	n/a	n/a	n/a	n/a	n/a	n/a	n/a
RAP039	TRUE	FALSE	Akinwale	Int J Health Research 2: 149-155.	2009	community	56%	FALSE	Hemastix, Boehringer	n/a	63	n/a	n/a	n/a	n/a	n/a	n/a	n/a	n/a
RAP178	TRUE	FALSE	Akouala JJ	Med Trop 48: 215-219	1988	school age	n/a	TRUE	n/a	n/a	1337	n/a	n/a	n/a	n/a	n/a	n/a	n/a	n/a
RAP156	TRUE	FALSE	Almeda J	Trans R Soc Trop Med Hyg 88: 406-409	1994	school age	n/a	TRUE	Hemastix, Ames	n/a	1866	n/a	n/a	n/a	n/a	n/a	n/a	n/a	n/a
RAP054	TRUE	FALSE	Amali	Cent Afr J Med. 40:152-154	1994	school age	50%	TRUE	n/a	n/a	2300	n/a	n/a	n/a	n/a	n/a	n/a	n/a	n/a
RAP027	TRUE	FALSE	Ansell	Trop Med Int Health 2: 1180-1189	1997	school age	49%	TRUE	Hemastix, Bayer	n/a	2370	n/a	n/a	n/a	n/a	n/a	n/a	n/a	n/a
RAP199	TRUE	FALSE	Arm	Br J Urol 58: 218-223	1986	hospital series	91.3%	FALSE	N-multistix-SG	>=trace	92	n/a	n/a	n/a	n/a	n/a	n/a	n/a	n/a
RAP200	TRUE	FALSE	Arm	Br J Urol 58: 211-217	1986	hospital series	91.3%	FALSE	N-multistix-SG	>=trace	100	n/a	n/a	n/a	n/a	n/a	n/a	n/a	n/a
RAP164	TRUE	FALSE	Attallah AM	J Clin Micro 37: 354-357	1999	community	77.4%	FALSE	n/a	n/a	700	n/a	n/a	n/a	n/a	n/a	n/a	n/a	n/a
RAP037	TRUE	FALSE	Awi-Waadu	Afr J App Zoo Env Bio 11: 116-123.	2009	school age	54%	TRUE	n/a	n/a	160	n/a	n/a	n/a	n/a	n/a	n/a	n/a	n/a
RAP002	TRUE	TRUE	Befidi-Mengue	J Trop Med Hyg. 96: 225-230	1993	school age	100%	TRUE	Ames	n/a	771	n/a	n/a	n/a	n/a	n/a	n/a	n/a	n/a
RAP211	TRUE	FALSE	Bell DR	Ann Trop Med Parasitol 67: 1-14	1973	school age	n/a	TRUE	n/a	n/a	n/a	n/a	n/a	n/a	n/a	n/a	n/a	n/a	n/a
RAP190	TRUE	FALSE	Bello AB	Acta Paediatr 81: 601-604	1992	school age	77.9%	TRUE	n/a	n/a	425	n/a	n/a	n/a	n/a	n/a	n/a	n/a	n/a
RAP044	TRUE	FALSE	Biu	Int J Biomed Hlth Sci 5: 181-184.	2009	school age	58.5%	TRUE	n/a	n/a	494	n/a	n/a	n/a	n/a	n/a	n/a	n/a	n/a
RAP204	TRUE	FALSE	Bloom KJ	Clin Lab Med 8: 577-584	1988	n/a	n/a	FALSE	n/a	n/a	n/a	n/a	n/a	n/a	n/a	n/a	n/a	n/a	n/a
RAP206	TRUE	FALSE	Boatin B	Med J Zambia 18: 2-7	1984	community		FALSE	n/a	n/a	n/a	n/a	n/a	n/a	n/a	n/a	n/a	n/a	n/a
RAP075	TRUE	TRUE	Bosompem	Tran R Soc Trop Med Hyg 91: 554-556	1997	case series	n/a	FALSE	n/a	n/a	99	n/a	n/a	n/a	n/a	n/a	n/a	n/a	n/a
RAP079	TRUE	FALSE	Bosompem	Parasitol Int 47: 211-217	1998	school age	n/a	TRUE	Hemacombistix, Ames	n/a	n/a	n/a	n/a	n/a	n/a	n/a	n/a	n/a	n/a
RAP080	TRUE	FALSE	Bosompem	Trop Med Int Hlth 9: 917-922	2004	infants	52.5%	TRUE	n/a	n/a	n/a	n/a	n/a	n/a	n/a	n/a	n/a	n/a	n/a
RAP081	TRUE	FALSE	Bosompem	Trop Med Int Hlth 9: 991-996	2004	selected symptomatic and aymptomatic school age	58.9%	TRUE	Hemacombistix, Millipore	n/a	141	38.8%	91.1%	86.8%	49.5%	n/a	n/a	n/a	n/a
RAP216	TRUE	FALSE	Bradley DJ	Trans R Soc Trop Med Hyg 67: 491-501	1973	community	n/a	FALSE	n/a	n/a	n/a	n/a	n/a	n/a	n/a	n/a	n/a	n/a	n/a
RAP064	TRUE	FALSE	Briggs	BMJ 3: 433-34	1971	school age	69.7%	TRUE	Labstix, Ames	n/a	n/a	n/a	n/a	75%	n/a	n/a	n/a	n/a	n/a
RAP069	TRUE	FALSE	Brooker	Parasitol 136: 1707-1718	2009	n/a	n/a	FALSE	n/a	n/a	n/a	n/a	n/a	n/a	n/a	n/a	n/a	n/a	n/a
RAP072	TRUE	FALSE	Brooker	Geospatial Hlth 2: 141-146	2007	n/a	n/a	FALSE	n/a	n/a	n/a	n/a	n/a	n/a	n/a	n/a	n/a	n/a	n/a
RAP118	TRUE	FALSE	Brouwer	Afr J Hlth Sci 4: 115-118	2004	school age	n/a	TRUE	Hemastix, Bayer	>=trace	222	n/a	n/a	n/a	n/a	n/a	n/a	n/a	n/a
RAP163	TRUE	FALSE	Brouwer KC	Acta Trop 85: 339-347	2003	school age	n/a	TRUE	Hemastix, Bayer	n/a	456	n/a	n/a	n/a	n/a	n/a	n/a	n/a	n/a
RAP161	TRUE	FALSE	Browning MD	J Infect Dis 149: 998-1004	1984	school age	88%	TRUE	n/a	n/a	50	92.6%	n/a	n/a	n/a	n/a	n/a	n/a	n/a
RAP172	TRUE	TRUE	Campagne G	Trop Med Int Hlth 6: 24-30	2001	school age	67.5%	TRUE	Nephur-7, Boehringer Mannheim	>=2+	114	n/a	n/a	n/a	n/a	n/a	n/a	n/a	n/a
RAP145	TRUE	TRUE	Carabin H	Trop Med In Hlth 5: 192-202	2000	clinic	n/a	FALSE	n/a	n/a	n/a	n/a	n/a	n/a	n/a	n/a	n/a	n/a	n/a
RAP209	TRUE	FALSE	Chippaux JP	Bull Soc Pathol Exot 83: 498-508	1990	community	n/a	FALSE	n/a	n/a	535	n/a	n/a	n/a	n/a	n/a	n/a	n/a	n/a
RAP119	TRUE	FALSE	Chu	Tropical Biomedicine 27: 337-342	2010	community	48%	FALSE	n/a	n/a	295	n/a	n/a	n/a	n/a	n/a	n/a	n/a	n/a
RAP154	TRUE	FALSE	Cooppan RM	Am J Trop Med Hyg 35: 765-776	1986	school age	46.7%	TRUE	Labstix, Ames	>=2+	n/a	61%	n/a	n/a	n/a	48%	n/a	n/a	n/a
RAP205	TRUE	FALSE	Corwin HL	Clin Lab Med 8: 601-10	1988	n/a	n/a	FALSE	n/a	n/a	n/a	n/a	n/a	n/a	n/a	n/a	n/a	n/a	n/a
RAP203	TRUE	FALSE	Degremont	Lancet i: 662-665	1985	community	n/a	TRUE	Combur 9 Boehringer Mannheim	>=1+	n/a	n/a	n/a	n/a	n/a	n/a	n/a	n/a	n/a
RAP176	TRUE	TRUE	Delegue P	Ann Trop Med Parasitol 92: 775-783	1998	community	48.8%	FALSE	Hemastix, Bayer	n/a	203	n/a	n/a	n/a	n/a	n/a	n/a	n/a	n/a
RAP179	TRUE	FALSE	Dodge WF	J Pediatr 88: 327-347	1976	school age	52%	TRUE	n/a	n/a	6070	n/a	n/a	n/a	n/a	n/a	n/a	n/a	n/a
RAP071	TRUE	TRUE	Doehring	J Infect Dis 149: 615-620	1984	school age	100%	TRUE	Combur 9, Boehringer, Mannheim	>=1+	37	n/a	n/a	n/a	n/a	n/a	n/a	n/a	n/a
RAP111	TRUE	TRUE	Doehring	Kidney Int 28: 520-525	1985	infected school age patients	100%	TRUE	Combur-9, Boehringer Mannheim	n/a	182	n/a	n/a	n/a	n/a	n/a	n/a	n/a	n/a
RAP158	TRUE	TRUE	Doehring E	J Infect Dis 152: 807-810	1985	followup of 6 children with M/H infection treated with PZQ	n/a	TRUE	n/a	n/a	6	n/a	n/a	n/a	n/a	n/a	n/a	n/a	n/a
RAP181	TRUE	FALSE	Doehring E	Kidney Int 27: 667-671	1985	school age	100%	TRUE	Nephur, Boehringer Mannheim	n/a	5	n/a	n/a	n/a	n/a	n/a	n/a	n/a	n/a
RAP175	TRUE	FALSE	Doenhoff M	Trends Parasitol 20: 35-39	2004	n/a	n/a	FALSE	n/a	n/a	n/a	n/a	n/a	n/a	n/a	n/a	n/a	n/a	n/a
RAP151	TRUE	FALSE	Edington GM	Am J Trop Med Hyg 19: 982-995	1970	n/a	56.9%	FALSE	n/a	n/a	n/a	n/a	n/a	n/a	n/a	n/a	n/a	n/a	n/a
RAP148	TRUE	FALSE	Ejezie GC	Trop Geogr Med 33: 175-180	1981	school age	n/a	TRUE	Bili-Labstix	n/a	681	65%	n/a	n/a	n/a	n/a	n/a	n/a	n/a
RAP120	TRUE	FALSE	Ekwunife	Nigerian J Parasitol 25: 127-131	2004	community	50%	FALSE	n/a	n/a	n/a	n/a	n/a	n/a	n/a	n/a	n/a	n/a	n/a
RAP187	TRUE	FALSE	el Missiry AG	J Egypt Soc Parasitol 20: 639-645	1990	selected cases	n/a	FALSE	n/a	n/a	n/a	n/a	n/a	n/a	n/a	n/a	n/a	n/a	n/a
RAP031	TRUE	FALSE	El-Hawey	Am J Trop Med Hyg 62: 42-48	2000	community	n/a	FALSE	n/a	n/a	10674	n/a	n/a	n/a	n/a	n/a	n/a	n/a	n/a
RAP121	TRUE	FALSE	El-Khoby	Am J Trop Med Hyg 62: 88-99	2000	community	48.3	FALSE	n/a	n/a	n/a	n/a	n/a	n/a	n/a	n/a	n/a	n/a	n/a
RAP055	TRUE	TRUE	Emejulu	J Helminthol. 68: 119-123	1994	communty	50%	FALSE	n/a	n/a	680	n/a	n/a	n/a	n/a	n/a	n/a	n/a	n/a
RAP008	TRUE	TRUE	Emukah	Acta Tropica 122: 126-31.	2012	school age	51-57%	TRUE	Medi-Test Combi-9 Macherey-Nagel	>=1+	30	n/a	n/a	n/a	n/a	n/a	n/a	n/a	n/a
RAP188	TRUE	FALSE	Etard JF	Trop Med Parasitol 38: 27-30	1987	community	44%	FALSE	Hemacombistix, Ames	n/a	983	n/a	n/a	n/a	n/a	n/a	n/a	n/a	n/a
RAP052	TRUE	FALSE	Farag	J Egypt Soc Parasitol. 27: 101-111	1997	community	50%	TRUE	n/a	n/a	2000	n/a	n/a	n/a	n/a	n/a	n/a	n/a	n/a
RAP025	TRUE	FALSE	Farid	Trans R Soc Trop Med Hyg 62: 496-500	1968	case series	100%	FALSE	n/a	n/a	18	n/a	n/a	n/a	n/a	n/a	n/a	n/a	n/a
RAP092	TRUE	FALSE	Fatiregun	Health Policy 89: 72-77	2009	school age	n/a	FALSE	Combi-9	n/a	n/a	n/a	n/a	n/a	n/a	n/a	n/a	n/a	n/a
RAP215	TRUE	FALSE	Fawzy AF	J Egypt Soc Parasitol 26: 131-142	1996	community	57.5%	FALSE	n/a	n/a	1535	n/a	n/a	n/a	n/a	n/a	n/a	n/a	n/a
RAP026	TRUE	TRUE	Feldmeier	Trans R Soc Trop Med Hyg 76: 416-421	1982	school age	100%	TRUE	Rapignost Total-Screen A, Behringwerke	>=1+	37	n/a	n/a	n/a	n/a	n/a	n/a	n/a	n/a
RAP070	TRUE	FALSE	Feldmeier	Acta Tropics 55: 139-169	1993	women	n/a	FALSE	n/a	n/a	n/a	n/a	n/a	n/a	n/a	n/a	n/a	n/a	n/a
RAP099	TRUE	FALSE	Feldmeier	Acta Tropica 52: 205-220	1993	n/a	n/a	FALSE	n/a	n/a	n/a	n/a	n/a	n/a	n/a	n/a	n/a	n/a	n/a
RAP089	TRUE	FALSE	Forsyth	Bull World Health Organ 34: 715-735	1966	community	n/a	FALSE	n/a	n/a	n/a	n/a	n/a	n/a	n/a	n/a	n/a	n/a	n/a
RAP173	TRUE	FALSE	Garba A	Cahiers Sante 10:323-328	2000	school age	n/a	TRUE	Combi-9, Human Test	>=1+	412	n/a	n/a	n/a	n/a	n/a	n/a	n/a	n/a
RAP194	TRUE	FALSE	Garba A	Bull Soc Pathol Exot 92: 195-197	1999	school age	70.6%	TRUE	Uriscan nephro-6, Yeingdong Pharmaceutical	n/a	438	n/a	n/a	n/a	n/a	n/a	n/a	n/a	n/a
RAP210	TRUE	FALSE	Goldsmid JM	Cent Afr J Med 22: 91-95	1976	community	59%	FALSE	n/a	n/a	n/a	n/a	n/a	n/a	n/a	n/a	n/a	n/a	n/a
RAP016	TRUE	FALSE	Guyatt	Trop Med Int Health 4: 751-757	1999	school age	49%	TRUE	n/a	n/a	3928	n/a	n/a	n/a	n/a	n/a	n/a	n/a	n/a
RAP182	TRUE	FALSE	Guyatt HL	Parasitology 118: 257-268	1999	school age	n/a	FALSE	n/a	n/a	n/a	n/a	n/a	n/a	n/a	n/a	n/a	n/a	n/a
RAP110	TRUE	FALSE	Hall	Parasitology 85: 605-613	1982	n/a	n/a	FALSE	n/a	n/a	n/a	n/a	n/a	n/a	n/a	n/a	n/a	n/a	n/a
RAP045	TRUE	FALSE	Hassan	J Egypt Soc Parasitol. 24: 603-609	1994	school age	n/a	TRUE	Combur-9 Test	>=1+	222	n/a	100%	n/a	n/a	10%	n/a	n/a	n/a
RAP065	TRUE	FALSE	Hatz	Bull World Health Organ 68:777-787	1990	n/a	n/a	FALSE	n/a	n/a	n/a	n/a	n/a	n/a	n/a	n/a	n/a	n/a	n/a
RAP086	TRUE	FALSE	Hatz	Am J Trop Med Hyg 59: 775-781	1998	school age	n/a	TRUE	Boehringer Mannheim	>=1+	224	n/a	n/a	n/a	n/a	n/a	n/a	n/a	n/a
RAP104	TRUE	TRUE	Hopkins	Am J Trop Med Hyg 67: 266-272	2002	school age	n/a	FALSE	n/a	n/a	n/a	n/a	n/a	n/a	n/a	n/a	n/a	n/a	n/a
RAP073	TRUE	FALSE	Houmsou	Internet J Hlth 9: e11	2009	school age, community	49.6%	FALSE	n/a	n/a	750	n/a	n/a	n/a	n/a	n/a	n/a	n/a	n/a
RAP068	TRUE	FALSE	Ibidapo	Afr J Biotech 4: 1325-1328	2005	outpatient clinic	42.5%	FALSE	n/a	n/a	200	n/a	n/a	n/a	n/a	n/a	n/a	n/a	n/a
RAP047	TRUE	FALSE	Jemaneh	Ethiop Med J. 31: 137-150	1993	school age	54%	TRUE	Sangur TM	>=1+	587	n/a	95%	n/a	n/a	n/a	n/a	n/a	n/a
RAP127	TRUE	FALSE	Jemaneh	East Afr Med J 71: 679-683	1994	school age	53%	TRUE	Sangur-TM Boehringer Mannheim	>=1+	557	n/a	n/a	n/a	n/a	n/a	n/a	n/a	n/a
RAP177	TRUE	FALSE	Jemaneh L	Ethiop Med J 34: 93-105	1996	school age	54.5%	TRUE	Sangur, Boehringer Mannheim	>=1+	2918	n/a	n/a	n/a	n/a	n/a	n/a	n/a	n/a
RAP019	TRUE	TRUE	Kahama	Am J Trop Med Hyg 61: 215-19	1999	school age	50%	TRUE	Hemastix, Ames	>=trace	117	n/a	n/a	n/a	n/a	n/a	n/a	n/a	n/a
RAP184	TRUE	FALSE	Kaiser C	Pediatr Nephrol 6: 145-148	1992	school age	n/a	FALSE	Combur-9, Boehringer Mannheim	>=1+	673	n/a	n/a	n/a	n/a	n/a	n/a	n/a	n/a
RAP129	TRUE	FALSE	Kapito-Tembo	PLoS Negl Trop Dis 3:e361	2009	school age	51.5%	FALSE	Uripath, Plasmatec Lboratory	>=1+	1145	n/a	n/a	n/a	n/a	n/a	n/a	n/a	n/a
RAP048A	TRUE	FALSE	Kiliku	J Trop Med Hyg. 94: 401-406	1991	community	44.5%	FALSE	Uro-Labstix III, Miles-Sankyo	>=trace	426	69.6%	91.9%	n/a	n/a	38.3%	91.9%	n/a	n/a
RAP048B	TRUE	TRUE	Kiliku	J Trop Med Hyg. 94: 401-406	1991	community	44.5%	FALSE	Uro-Labstix III, Miles-Sankyo	>=trace	426	51.7%	90.5%	n/a	n/a	60.4	90.5	n/a	n/a
RAP221	TRUE	TRUE	King	Am J Trop Med Hyg 42: 587-595	1990	school age		TRUE	Chemstrip 5 Fisher	>=trace
RAP202	TRUE	FALSE	Kloos H	Am J Trop Med Hyg 26: 899-908	1977	community	65.7%	FALSE	n/a	n/a	n/a	n/a	n/a	n/a	n/a	n/a	n/a	n/a	n/a
RAP009	TRUE	FALSE	Kosinski	Acta Tropica 118: 123-27.	2011	school age	53%	TRUE	Mindray Co. Ltd., China	>=trace	255	50%	93%	n/a	n/a	n/a	n/a	n/a	n/a
RAP084	TRUE	FALSE	Koukounari	Am J Trop Med Hyg 80: 435-441	2009	adult	46.8%	FALSE	Multistix, Bayer	>=trace	220	73%	87%	n/a	n/a	n/a	n/a	n/a	n/a
RAP152	TRUE	TRUE	Koukounari A	Am J Trop Med Hyg 75: 278-286	2006	school age	n/a	TRUE	n/a	n/a	n/a	n/a	n/a	n/a	n/a	n/a	n/a	n/a	n/a
RAP162	TRUE	TRUE	Koukounari A	J Infect Dis 196: 659-669	2007	school age	n/a	TRUE	Hemastix, Bayer	>=trace	1727	n/a	n/a	n/a	n/a	n/a	n/a	n/a	n/a
RAP004	TRUE	TRUE	Lengeler	Int J Epidemiol 20: 796–807	1991	school age	49%	TRUE	n/a	n/a	4469	n/a	n/a	n/a	n/a	n/a	n/a	n/a	n/a
RAP011	TRUE	TRUE	Lengeler	Bull World Health Organ 69: 179–189	1991	school age	51%	TRUE	Sangur sticks, Boehringer Mannheim	>=1+	5750	n/a	n/a	n/a	n/a	n/a	n/a	n/a	n/a
RAP017	TRUE	FALSE	Lengeler	Acta Tropica 74: 77-87	2000	school age	57%	TRUE	Sangur	>=1+	2495	n/a	n/a	n/a	n/a	n/a	n/a	n/a	n/a
RAP197	TRUE	FALSE	Lengeler	Bull World Health Organ 80: 235-242	2002	n/a	n/a	FALSE	n/a	n/a	n/a	n/a	n/a	n/a	n/a	n/a	n/a	n/a	n/a
RAP130	TRUE	FALSE	Liao	Jpn J Infect Dis 64: 323-326	2011	school age	46%	TRUE	n/a	n/a	395	n/a	n/a	n/a	n/a	n/a	n/a	n/a	n/a
RAP023	TRUE	FALSE	Lwambo	Bull World Health Organ 75: 247–252	1997	community	n/a	FALSE	n/a	>=1+	n/a	n/a	n/a	n/a	n/a	n/a	n/a	n/a	n/a
RAP095	TRUE	TRUE	Lwambo	Trans R Soc Trop Med Hyg 91:643-646	1997	community	n/a	FALSE	Hemastix, Ames	>=1+	9375	n/a	n/a	n/a	n/a	n/a	n/a	n/a	n/a
RAP131	TRUE	FALSE	Lyons	BMC Infect Dis 9: 189	2009	adult	37%	FALSE	Hemastix, Bayer	n/a	157	n/a	n/a	n/a	n/a	n/a	n/a	n/a	n/a
RAP217	TRUE	FALSE	Lyons GR	Bull WHO 51: 621-632	1974	community	51.8%	FALSE	n/a	n/a	8274	n/a	n/a	n/a	n/a	n/a	n/a	n/a	n/a
RAP078	TRUE	FALSE	Mafiana	Trop Med Int Hlth 8: 78-82	2003	infants	n/a	TRUE	n/a	n/a	n/a	n/a	n/a	n/a	n/a	n/a	n/a	n/a	n/a
RAP101	TRUE	FALSE	Magnussen	Acta Tropica 86: 243-254	2003	n/a	n/a	FALSE	n/a	n/a	n/a	n/a	n/a	n/a	n/a	n/a	n/a	n/a	n/a
RAP180	TRUE	TRUE	Magnussen P	Trop Med Int Hlth 2: 825-831	1997	school age	52%	TRUE	Hemastix, Bayer	n/a	n/a	n/a	n/a	n/a	n/a	n/a	n/a	n/a	n/a
RAP028	TRUE	FALSE	Mansour	Am J Trop Med Hyg 30: 795-805	1981	community	47%	FALSE	n/a	n/a	n/a	n/a	n/a	n/a	n/a	n/a	n/a	n/a	n/a
RAP001	TRUE	FALSE	Masaba	J Trop Med Hyg. 86: 65-66	1983	school age	56%	TRUE	Bill-labstix, Ames	>=1+	121	79%	n/a	n/a	85	n/a	n/a	n/a	n/a
RAP132	TRUE	FALSE	Moestue	Trop Med Int Hlth 8: 967-974	2003	school age	n/a	TRUE	n/a	n/a	n/a	n/a	n/a	n/a	n/a	n/a	n/a	n/a	n/a
RAP208	TRUE	FALSE	Mohamed NH	J Egypt Soc Parasitol 18: 305-311	1988	community	55.2%	FALSE	n/a	n/a	520	n/a	n/a	n/a	n/a	n/a	n/a	n/a	n/a
RAP186	TRUE	FALSE	Mohr DN	JAMA 256: 224-9	1986	community	n/a	FALSE	n/a	n/a	2312	n/a	n/a	n/a	n/a	n/a	n/a	n/a	n/a
RAP003	TRUE	FALSE	Montresor	Medecine Tropicale 57: 294-98.	1997	school age	63.3%	TRUE	n/a	n/a	1606	n/a	n/a	n/a	n/a	n/a	n/a	n/a	n/a
RAP018	TRUE	TRUE	Mott	Am J Trop Med Hyg 34: 1119-1126	1985	community	63%	FALSE	n/a	n/a	230	n/a	n/a	n/a	n/a	n/a	n/a	n/a	n/a
RAP066A	TRUE	FALSE	Mott	Bull World Health Organ 63: 125-133	1985	community	53.9%	FALSE	Neostix-3, Ames	>=1+	518	n/a	n/a	n/a	n/a	n/a	n/a	n/a	n/a
RAP066B	TRUE	FALSE	Mott	Bull World Health Organ 63: 125-133	1985	school age	55.3%	TRUE	Neostix-3, Ames	>=1+	651	n/a	n/a	n/a	n/a	n/a	n/a	n/a	n/a
RAP133	TRUE	FALSE	Mqoqi	South Afr Med J 86: 76-80	1996	school age	n/a	TRUE	n/a	n/a	n/a	n/a	n/a	n/a	n/a	n/a	n/a	n/a	n/a
RAP153	TRUE	FALSE	Mungomba LM	Ann Trop Med Parasitol 89: 439-442	1995	school age	n/a	TRUE	Multistix, Ames	n/a	n/a	n/a	n/a	n/a	n/a	n/a	n/a	n/a	n/a
RAP146	TRUE	FALSE	Ndamba J	Centr Afr J Med 44: 167-171	1998	school age	n/a	TRUE	Sangur	>=1+	n/a	n/a	n/a	n/a	n/a	n/a	n/a	n/a	n/a
RAP059	TRUE	FALSE	Ndamukong	Afr J Health Sci. 7: 98-102.	2000	school age	46%	TRUE	Hemastix, Bayer	>=trace	840	98.8%	83.8%	n/a	n/a	n/a	n/a	n/a	n/a
RAP191	TRUE	FALSE	Ofoezie IE	Ann Trop Med Parasitol 91: 187-197	1997	community	53.4%	FALSE	BM-Test-5L, Boehringer Mannheim	>=trace	566	n/a	n/a	n/a	n/a	n/a	n/a	n/a	n/a
RAP049	TRUE	FALSE	Ogbeide	West Afr J Med. 13: 31-33	1994	school age	53%	FALSE	n/a	n/a	722	n/a	n/a	n/a	n/a	n/a	n/a	n/a	n/a
RAP113	TRUE	FALSE	Okoli	J Helminthol 78: 337-342	2004	community	67.4%	FALSE	Combi 9, Meditest	n/a	n/a	n/a	n/a	n/a	n/a	n/a	n/a	n/a	n/a
RAP167	TRUE	FALSE	Okoli EI	Trop Med Int Hlth 4: 308-315	1999	school age	56.6%	TRUE	n/a	n/a	n/a	n/a	n/a	n/a	n/a	n/a	n/a	n/a	n/a
RAP067	TRUE	FALSE	Okpala	Online J Hlth Allied Sci 3: e1-4	2004	school age	60.7	TRUE	n/a	n/a	n/a	n/a	n/a	n/a	n/a	n/a	n/a	n/a	n/a
RAP097	TRUE	FALSE	Onayade	Pub Hlth 110: 221-227	1996	school age	54.2%	TRUE	N-multistix, Ames	n/a	106	76.3%	100%	100%	35.3%	n/a	n/a	n/a	n/a
RAP109	TRUE	FALSE	Opara	J Helminthol 81: 393-397	2007	infants	56.3%	TRUE	Combi-9, Machery-Hagel	>=1+	126	n/a	n/a	n/a	n/a	n/a	n/a	n/a	n/a
RAP022	TRUE	FALSE	Prual	Am J Trop Med Hyg 47: 291-297	1992	school age	58%	TRUE	Neostix-3, Miles	>=1+	174	n/a	n/a	n/a	n/a	n/a	n/a	n/a	n/a
RAP193	TRUE	TRUE	Rasendramino MH	Nephrologie 19: 347-351	1998	community	n/a	FALSE	Nephur 7, Boehringer Mannheim	>=trace	435	n/a	n/a	n/a	n/a	n/a	n/a	n/a	n/a
RAP218	TRUE	FALSE	Ratard R	Trans R Soc Trop Med Hyg 86: 274-276	1992	school age	n/a	TRUE	n/a	n/a	n/a	n/a	n/a	n/a	n/a	n/a	n/a	n/a	n/a
RAP219	TRUE	FALSE	Rougemont A	Trans R Soc Trop Med Hyg 87: 236	1993	community	n/a	FALSE	n/a	n/a	1263	n/a	n/a	n/a	n/a	n/a	n/a	n/a	n/a
RAP149	TRUE	FALSE	Rugemalila JB	Trop Geogr Med 31: 375-380	1979	community	n/a	FALSE	n/a	n/a	n/a	n/a	n/a	n/a	n/a	n/a	n/a	n/a	n/a
RAP185	TRUE	FALSE	Rutasitara WK	East Afr Med J 61: 299-302	1984	school age	n/a	TRUE	n/a	n/a	371	n/a	n/a	n/a	n/a	n/a	n/a	n/a	n/a
RAP077	TRUE	TRUE	Saathoff	BMC Infect Dis 4: 40	2004	school age	46%	TRUE	n/a	n/a	n/a	n/a	n/a	n/a	n/a	n/a	n/a	n/a	n/a
RAP050	TRUE	FALSE	Sarda	J R Soc Health. 107: 26-27	1987	school age	n/a	FALSE	n/a	n/a	189	n/a	n/a	98.5%	n/a	n/a	n/a	n/a	n/a
RAP051	TRUE	TRUE	Sarda	Trop Med Parasitol. 38: 31-33	1987	school age	n/a	TRUE	n/a	>=1+	97	85%	n/a	n/a	n/a	n/a	n/a	n/a	n/a
RAP107	TRUE	FALSE	Sarda	Acta Tropica 42: 241-247	1985	school age	n/a	TRUE	N-Multistix, Ames	>=trace	393	94.4%	96.1%	94.4%	96.1%	n/a	n/a	n/a	n/a
RAP091	TRUE	FALSE	Savioli	Parasitol Today 5: 333-337	1989	n/a	n/a	FALSE	n/a	n/a	n/a	n/a	n/a	n/a	n/a	n/a	n/a	n/a	n/a
RAP100	TRUE	FALSE	Savioli	Trans R Soc Trop Med Hyg 83: 805-810	1989	school age	n/a	TRUE	n/a	n/a	n/a	~90%	80%	n/a	n/a	n/a	n/a	n/a	n/a
RAP183	TRUE	TRUE	Savioli L	Trop Med Parasitol 40: 189-194	1989	community	n/a	TRUE	Hemastix, Ames	n/a	9000	90%	n/a	n/a	n/a	n/a	n/a	n/a	n/a
RAP136	TRUE	TRUE	Scherrer	Acta Tropica 109: 226-231	2009	school age	n/a	TRUE	n/a	n/a	n/a	n/a	n/a	n/a	n/a	n/a	n/a	n/a	n/a
RAP021	TRUE	FALSE	Schutte	Am J Trop Med Hyg 30: 364-372	1981	School age	n/a	TRUE	n/a	n/a	7944	n/a	n/a	n/a	n/a	n/a	n/a	n/a	n/a
RAP220	TRUE	FALSE	Scott D	Bull WHO 60: 89-100	1982	community	n/a	FALSE	n/a	n/a	1328	n/a	n/a	n/a	n/a	n/a	n/a	n/a	n/a
RAP005	TRUE	FALSE	Siziya	Cent Afr J Med 42: 40–42.	1996	school age	n/a	TRUE	n/a	n/a	n/a	n/a	n/a	n/a	n/a	n/a	n/a	n/a	n/a
RAP061	TRUE	FALSE	Siziya	Cent Afr J Med. 39: 32-37	1993	school age	59.8%	FALSE	Sangur	>=1+	783	n/a	n/a	n/a	n/a	n/a	n/a	n/a	n/a
RAP013	TRUE	FALSE	Stoltzfus	J Nutr 127: 1099-105.	1997	school age	50.4%	FALSE	n/a	>=2+	n/a	n/a	n/a	n/a	n/a	n/a	n/a	n/a	n/a
RAP014	TRUE	FALSE	Stoltzfus	Am J Clin Nutr 65: 153–159.	1997	school age	51.8%	FALSE	n/a	>=2+	n/a	n/a	n/a	n/a	n/a	n/a	n/a	n/a	n/a
RAP137	TRUE	TRUE	Stothard	Acta Trop 111: 64-70	2009	school age	50%	TRUE	Hemastix, Bayer	n/a	150	n/a	n/a	n/a	n/a	n/a	n/a	n/a	n/a
RAP106	TRUE	FALSE	Tanner	Trop Med Parasitol 40: 207-213	1989	n/a	n/a	FALSE	n/a	n/a	n/a	n/a	n/a	n/a	n/a	n/a	n/a	n/a	n/a
RAP032C	TRUE	TRUE	Taylor	Acta Tropica, 47: 91-100	1990	school age	n/a	TRUE	Hemastix, Ames	>=trace	2561	78.1%	72.5%	59.9%	86.4%	69.9%	72.5%	45.6%	88.1%
RAP213	TRUE	FALSE	Taylor P	Ann Trop Med Parasitol 79: 287-299	1985	school age	n/a	TRUE	n/a	n/a	n/a	n/a	n/a	n/a	n/a	n/a	n/a	n/a	n/a
RAP139	TRUE	FALSE	Traore	Trop Med Int Hlth 3: 214-221	1998	school age	50.7%	TRUE	n/a	n/a	242	73.3%	83.2%	n/a	n/a	n/a	n/a	n/a	n/a
RAP140	TRUE	FALSE	Ude	Int J Health Res 2: 347-354	2009	school age	61%	TRUE	Hemastix, Boehringer Mannheim	n/a	108	n/a	n/a	n/a	n/a	n/a	n/a	n/a	n/a
RAP212	TRUE	FALSE	Udonsi JK	Trop Med Parasitol 41: 131-135	1990	community	51.2%	FALSE	n/a	n/a	1624	n/a	n/a	n/a	n/a	n/a	n/a	n/a	n/a
RAP141	TRUE	FALSE	Ugbomoiko	Acta Trop 123: 16-21	2012	school age	52.7%	TRUE	n/a	n/a	n/a	n/a	n/a	n/a	n/a	n/a	n/a	n/a	n/a
RAP142	TRUE	FALSE	Useh	Trans R Soc Trop Med Hyg 93: 397-391	1999	school age	50.5%	TRUE	Ames, Bayer	n/a	n/a	n/a	n/a	n/a	n/a	n/a	n/a	n/a	n/a
RAP076	TRUE	FALSE	Van der Werf	Am J Trop Med Hyg 71: 98-106	2004	meta-analysis	n/a	FALSE	n/a	n/a	n/a	n/a	82%	n/a	n/a	n/a	n/a	n/a	n/a
RAP169	TRUE	FALSE	Van Lieshout L	Am J Trop Med Hyg 47: 463-469	1992	selected cohort	100%	FALSE	n/a	n/a	n/a	n/a	n/a	n/a	n/a	n/a	n/a	n/a	n/a
RAP147	TRUE	FALSE	Vester U	Kidney Int 52: 478-481	1997	community	n/a	FALSE	n/a	n/a	n/a	n/a	n/a	n/a	n/a	n/a	n/a	n/a	n/a
RAP159	TRUE	TRUE	Wagatsuma Y	J Infect Dis 179: 1515-1522	1999	community, stratified by U/S findings	n/a	FALSE	Hemacombistix, Ames	n/a	698	n/a	n/a	n/a	n/a	n/a	n/a	n/a	n/a
RAP088	TRUE	FALSE	Walker	Am J Trop Med Hyg 19: 792-814	1970	school age	63%	FALSE	n/a	n/a	n/a	n/a	n/a	n/a	n/a	n/a	n/a	n/a	n/a
RAP157	TRUE	FALSE	Wamae CN	Trans R Soc Trop Med Hyg 92: 63-64	1998	community	n/a	FALSE	Chemstrip, Boehringer Mannheim	n/a	295	n/a	n/a	n/a	n/a	n/a	n/a	n/a	n/a
RAP112	TRUE	FALSE	Weber	Cent Afr J Med 13: 75-88	1967	adult case series	100%	FALSE	n/a	n/a	n/a	n/a	n/a	n/a	n/a	n/a	n/a	n/a	n/a
RAP207	TRUE	FALSE	Wenlock RW	J Trop Med Hyg 82: 90-98	1979	community		FALSE	n/a	n/a	n/a	n/a	n/a	n/a	n/a	n/a	n/a	n/a	n/a
RAP143	TRUE	TRUE	Wilkins	Trans R Soc Trop Med Hyg 78: 227-232	1984	community	n/a	FALSE	n/a	n/a	n/a	n/a	n/a	n/a	n/a	n/a	n/a	n/a	n/a
RAP201	TRUE	FALSE	Wilkins	Trop Med Parasitol 37: 223-225	1986	n/a	n/a	FALSE	n/a	n/a	n/a	n/a	n/a	n/a	n/a	n/a	n/a	n/a	n/a
